# Supplementary material for: Mitomycin-Treated Endothelial and Smooth Muscle Cells Suitable for Safe Tissue Engineering Approaches
Source: Front Bioeng Biotechnol. 2022 Mar 11;10:772981. doi: 10.3389/fbioe.2022.772981 (PMC8963790; doi:10.3389/fbioe.2022.772981)
Supplement: Supplementary file 8 [file Table1.XLSX]

## Sheet: 18 CNV
	1_Microduplication on chromosome 3, 80000 nucleotides long seq[GRCh37]dup(3)(q26.1q26.1) chr3:g.162545000_162625000dup Number of copies of the site - 3 q26.1 no genes	2_Microdeletion on chromosome 4, 75000 nucleotides long seq[GRCh37]del(4)(p15.1p15.1) chr4:g.32805000_32880000del Number of copies of the site - 1 p15.1 no genes	3_Microdeletion on chromosome 4 110000 nucleotides long seq[GRCh37]del(4)(p15.33p15.33) chr4:g.12625000_12735000del Number of copies of the site - 1 p15.33 no genes	4_Microdeletion on chromosome 4, 80000 nucleotides long seq[GRCh37]del(4)(p15.33p15.33) chr4:g.14875000_14955000del Number of copies of the site - 1 p15.33 no genes	5_Microdeletion on chromosome 5, 85000 nucleotides long seq[GRCh37]del(5)(q13.3q13.3) chr5:g.75830000_75915000del Number of copies of the site - 1 q13.3 genes: IQGAP2, LOC101929109, F2RL2	6_Microdeletion on chromosome 6 90,000 nucleotides long seq[GRCh37]del(6)(q12q12) chr6:g.68460000_68550000del Number of copies of the site - 1 q12 no genes	7_Microdeletion on chromosome 8, 105000 nucleotides in length seq[GRCh37]del(8)(p11.22p11.22) chr8:g.39300000_39405000del Number of copies of the site - 1 p11.22 gene - ADAM3A	8_Microdeletion on chromosome 11, 55,000 nucleotides long seq[GRCh37]del(11)(p12p12) chr11:g.37750000_37805000del Number of copies of the site - 1 p12 no genes	9_Microduplication on chromosome 13 90,000 nucleotides long seq[GRCh37]dup(13)(q31.2q31.2) chr13:g.88185000_88275000dup Number of copies of the site - 3 q31.2 genes: MIR4500HG, MIR4500	10_Microdeletion on chromosome 14 with a length of 230000 nucleotides seq[GRCh37]del(14)(q11.2q11.2) chr14:g.20195000_20425000del Number of copies of the site - 1 q11.2 genes: OR4Q3, OR4M1, OR4N2, OR4K2, OR4K5, OR4K1	11_Microdeletion on chromosome 14, 65,000 nucleotides long seq[GRCh37]del(14)(q21.1q21.1) chr14:g.41605000_41670000del Number of copies of the site - 3 q21.1 no genes	12_Microduplication on chromosome 14, 70000 nucleotides long seq[GRCh37]dup(14)(q32.33q32.33) chr14:g.106865000_106935000dup Number of copies of the site - 3 q32.33 no genes	13_Microduplication on chromosome 15 155000 nucleotides long seq[GRCh37]dup(15)(q11.1q11.1) chr15:g.20475000_20630000dup Number of copies of the site - 3 q11.1 genes: CHEK2P2, HERC2P3	14_Microdeletion on chromosome 15 80000 nucleotides long seq[GRCh37]del(15)(q14q14) chr15:g.34730000_34810000del Number of copies of the site - 1 q14 no genes	15_Microduplication on chromosome 16, 115000 nucleotides in length seq[GRCh37]dup(16)(p11.2p11.2) chr16:g.32540000_32655000dup Number of copies of the site - 3 p11.2 no genes	16_Microduplication on chromosome 16, 50000 nucleotides long seq[GRCh37]dup(16)(q11.2q11.2) chr16:g.46385000_46435000dup Number of copies of the site - 3 p11.2 no genes	17_Microdeletion on chromosome X, 155,000 nucleotides in length seq[GRCh37]del(X)(q23q23) chrX:g.113460000_113615000del Number of copies of the site - 1 q23 no genes	18_Microduplication on chromosome X 65000 nucleotides long seq[GRCh37]dup(X)(q21.31q21.31) chrX:g.90510000_90575000dup Number of copies of the site - 3 q21.31 no genes
EC1MMCminus	+	-	-	-	+	-	-	-	+	+	-	+	+	+	+	-	-	-
EC1MMCplus	-	-	-	-	+	-	-	-	+ seq[GRCh37]dup(13)(q31.2q31.2) chr13:g.88185000_88280000dup	+	-	-	+ seq[GRCh37]dup(15)(q11.1q11.1) chr15:g.20545000_20630000dup gene - HERC2P3	+	+ seq[GRCh37]dup(16)(p11.2p11.2) chr16:g.32525000_32655000dup	+	-	+
EC2MMCminus	+	-	+	-	+ seq[GRCh37]del(5)(q13.3q13.3) chr5:g.75830000_75920000del	-	-	-	+ seq[GRCh37]dup(13)(q31.2q31.2) chr13:g.88185000_88265000dup gene - MIR4500HG	+	-	-	+	+	-	-	-	-
EC2MMCplus	-	-	-	-	+ seq[GRCh37]del(5)(q13.3q13.3) chr5:g.75830000_75910000del	-	+	-	-	+	-	-	+ seq[GRCh37]dup(15)(q11.1q11.1) chr15:g.20475000_20600000dup gene - CHEK2P2	+ seq[GRCh37]del(15)(q14q14) chr15:g.34730000_34805000del	-	-	-	-
EC3MMCminus	+ seq[GRCh37]dup(3)(q26.1q26.1) chr3:g.162545000_162615000dup	-	-	+	+ seq[GRCh37]del(5)(q13.3q13.3) chr5:g.75835000_75925000del	-	-	-	+ seq[GRCh37]dup(13)(q31.2q31.2) chr13:g.88180000_88275000dup	+ seq[GRCh37]del(14)(q11.2q11.2) chr14:g.20195000_20420000del	-	-	+	+	-	-	-	-
EC3MMCplus	-	-	-	-	+	-	+ seq[GRCh37]del(8)(p11.22p11.22) chr8:g.39255000_39380000del genes: ADAM5, ADAM3A	-	-	+	-	-	+ seq[GRCh37]dup(15)(q11.1q11.1) chr15:g.20475000_20620000dup	+ seq[GRCh37]del(15)(q14q14) chr15:g.34735000_34810000del	+ seq[GRCh37]dup(16)(p11.2p11.2) chr16:g.32515000_32655000dup	+ seq[GRCh37]dup(16)(q11.2q11.2) chr16:g.46385000_46450000dup	-	-
SMС1MMСplus		-			+ seq[GRCh37]del(5)(q13.3q13.3) chr5:g.75835000_75915000del	-		-		+	-		+	+		+	-
SMС2MMСminus		+			+ seq[GRCh37]del(5)(q13.3q13.3) chr5:g.75825000_75915000del	+		-	+ seq[GRCh37]dup(13)(q31.2q31.2) chr13:g.88185000_88280000dup	+	-		+ seq[GRCh37]dup(15)(q11.1q11.1) chr15:g.20475000_20610000dup gene - CHEK2P2	+			+
SMС2MMСplus					+			-		+ seq[GRCh37]del(14)(q11.2q11.2) chr14:g.20200000_20425000del	-		+	+		+ seq[GRCh37]dup(16)(q11.2q11.2) chr16:g.46385000_46445000dup
SMС3MMСminus			+ seq[GRCh37]del(4)(p15.33p15.33) chr4:g.12620000_12715000del		+			-	+ seq[GRCh37]dup(13)(q31.2q31.2) chr13:g.88185000_88280000dup	+	-		+	+
SMС3MMСplus					+ seq[GRCh37]del(5)(q13.3q13.3) chr5:g.75835000_75915000del		+ seq[GRCh37]del(8)(p11.22p11.22) chr8:g.39255000_39380000del genes: ADAM5, ADAM3A	+		+	+		+	+ seq[GRCh37]del(15)(q14q14) chr15:g.34730000_34805000del
